# Supplementary material for: Intraspecific variation among Chinook Salmon populations indicates physiological adaptation to local environmental conditions
Source: Conserv Physiol. 2023 Jun 20;11(1):coad044. doi: 10.1093/conphys/coad044 (PMC10281501; doi:10.1093/conphys/coad044)
Supplement: Web_Material_coad044 [file web_material_coad044.zip]

Archive with 1 entries (1 files):
- Zillig_Con_Phys_Supplemental_Information_Final_4.25.23.pdf
